# Supplementary material for: One-Year Impact of COVID-19 Lockdown-Related Factors on Cardiovascular Risk and Mental Health: A Population-Based Cohort Study
Source: Int J Environ Res Public Health. 2022 Feb 1;19(3):1684. doi: 10.3390/ijerph19031684 (PMC8835147; doi:10.3390/ijerph19031684)
Supplement: Supplementary file 1 [file ijerph-19-01684-s001.zip]

Archive with 4 entries (4 files):
- FigureS1_GAD-7.pdf
- FigureS2_PHQ-9.pdf
- Table S1.pdf
- TableS2.pdf
